# Supplementary material for: Mind the Motion: Feasibility and Effects of a Qigong Intervention on Interoception and Well-Being in Young Adults
Source: Healthcare (Basel). 2026 Jan 13;14(2):202. doi: 10.3390/healthcare14020202 (PMC12841306; doi:10.3390/healthcare14020202)
Supplement: Supplementary file 1 [file healthcare-14-00202-s001.zip]

Archive with 1 entries (1 files):
- healthcare-4030434-supplementary.pdf
